# Supplementary material for: Association of Gout with Head and Neck Cancer: Longitudinal Follow-Up Studies Using a National Health Insurance Database in South Korea
Source: J Clin Med. 2024 May 27;13(11):3136. doi: 10.3390/jcm13113136 (PMC11173149; doi:10.3390/jcm13113136)
Supplement: Supplementary file 1 [file jcm-13-03136-s001.zip]

Archive with 1 entries (1 files):
- jcm-2987140-supplementary.pdf
